# Supplementary material for: SlHSP17.7 Ameliorates Chilling Stress-Induced Damage by Regulating Phosphatidylglycerol Metabolism and Calcium Signal in Tomato Plants
Source: Plants (Basel). 2022 Jul 18;11(14):1865. doi: 10.3390/plants11141865 (PMC9324031; doi:10.3390/plants11141865)
Supplement: Supplementary file 1 [file plants-11-01865-s001.zip]

Archive with 2 entries (2 files):
- Figure S-HSP17.7.pdf
- Table S--HSP17.7.pdf
